# Supplementary material for: Bridging Biochemical and Clinical Disease Burden in Fabry Disease: A Comparative Analysis of Lyso-Gb3, MSSI, DS3, and FASTEX
Source: Int J Mol Sci. 2026 Jul 22;27(14):6526. doi: 10.3390/ijms27146526 (PMC13410005; doi:10.3390/ijms27146526)
Supplement: Supplementary file 1 [file ijms-27-06526-s001.zip]

Archive with 1 entries (1 files):
- ijms-4423277-supplementary.pdf
